# Supplementary material for: A Power Compensation Strategy for Achieving Homogeneous Microstructures for 4D Printing Shape-Adaptive PNIPAM Hydrogels: Out-of-Plane Variations
Source: Gels. 2022 Dec 15;8(12):828. doi: 10.3390/gels8120828 (PMC9778363; doi:10.3390/gels8120828)
Supplement: Supplementary file 1 [file gels-08-00828-s001.zip]

Archive with 1 entries (1 files):
- gels-2065942-supplementary.pdf
